# Supplementary material for: Mechanisms of Programmed Cell Death in Sodium Iodate-Driven Retinal Degeneration and the Role of DJ-1
Source: Int J Mol Sci. 2026 Mar 10;27(6):2541. doi: 10.3390/ijms27062541 (PMC13026112; doi:10.3390/ijms27062541)
Supplement: Supplementary file 1 [file ijms-27-02541-s001.zip]

Archive with 1 entries (1 files):
- ijms-4112052-supplementary.pdf
